# Supplementary material for: Enhanced Antioxidant and Protective Effects of Fermented Solanum melongena L. Peel Extracts Against Ultraviolet B-Induced Skin Damage
Source: Nutrients. 2025 Feb 28;17(5):847. doi: 10.3390/nu17050847 (PMC11901538; doi:10.3390/nu17050847)
Supplement: Supplementary file 1 [file nutrients-17-00847-s001.zip]

Archive with 1 entries (1 files):
- nutrients-3472389-supplementary.pdf
